# Supplementary material for: Impact of Swine and Cattle Manure Treatment on the Microbial Composition and Resistome of Soil and Drainage Water
Source: Microorganisms. 2022 Dec 21;11(1):17. doi: 10.3390/microorganisms11010017 (PMC9865870; doi:10.3390/microorganisms11010017)
Supplement: Supplementary file 1 [file microorganisms-11-00017-s001.zip]

Archive with 1 entries (1 files):
- microorganisms-2016687-supplementary.pdf
